# Supplementary material for: Early intervention with Kan Jang® to treat upper-respiratory tract infections: A randomized, quadruple-blind study
Source: J Tradit Complement Med. 2021 Jun 11;11(6):552–62. doi: 10.1016/j.jtcme.2021.06.001 (PMC8572720; doi:10.1016/j.jtcme.2021.06.001)
Supplement: Multimedia component 3 [file mmc3.xlsx]

## Sheet: Stay_at_home_Kaplan_
	Kan Jang	Placebo	Recovered	Kan Jang	Placebo	Recovered	Kan Jang	Placebo	Recovered	Kan Jang	Placebo	Stay at home	Kan Jang	Placebo	Stay at home	Kan Jang	Placebo						Placebo
	94	85	%	100	100	N	94	85	%	100	100		94	85	%	100	100						100
	B	A	day by day	B	A		B	A		B	A		B	A		B	A						B
0	2	0		2.12766	0		2	0		2.12766	0		92	85		97.8723	100						85
1	12	7		12.766	8.23529		14	7		14.8936	8.23529		80	78		85.1064	91.7647						78
2	45	30		47.8723	35.2941		59	37		62.766	43.5294		35	48		37.234	56.4706						48
3	18	12		19.1489	14.1176		77	49		81.9149	57.6471		17	36		18.0851	42.3529						36
4	13	18		13.8298	21.1765		90	67		95.7447	78.8235		4	18		4.25532	21.1765						18
5	2	16		2.12766	18.8235		92	83		97.8723	97.6471		2	2		2.12766	2.35294						2
												0	100		100
Comparison of Days at home Curves												1	91.6667	3.01561	86.9565	3.51119
												2	55.9524	5.41665	38.0435	5.06162
Log-rank (Mantel-Cox) test												3	41.6667	5.37914	18.4783	4.04644
Chi square	10.88											4	20.2381	4.38372	4.34783	2.12613
df	1											5	1.19048	1.18337	2.17391	1.52039
P value	0.001
P value summary	***												Days elapsed	Placebo, n=85	Kan Jang, n=94
Are the survival curves sig different?	Yes												0	84	92
													1	84	92
Gehan-Breslow-Wilcoxon test													2	77	80
Chi square	9.411												3	47	35
df	1												4	35	17
P value	0.0022												5	17	4
P value summary	**
Are the survival curves sig different?	Yes
Median stay at home
Placebo, n=85	3
Kan Jang, n=94	2
Ratio (and its reciprocal)	1.5	0.6667
95% CI of ratio	1.113 to 2.021	0.4947 to 0.8984
Hazard Ratio (Mantel-Haenszel)	A/B	B/A
Ratio (and its reciprocal)	0.4954	2.019
95% CI of ratio	0.3263 to 0.7520	1.330 to 3.065
Hazard Ratio (logrank)	A/B	B/A
Ratio (and its reciprocal)	0.6978	1.433
95% CI of ratio	0.3666 to 0.6693	1.494 to 2.728

## Sheet: Patients_at_home
On third day of treatment, 59 of 95 patients (62,11 %) were recovered in Kan Jang® group A, while 37 of 85 patients (43,52 %) in the placebo group B
Significance level p = 0.0132, odds ratio - 0.47, z-statistic 2.479; statistical significance - 95% confidence; https://www.medcalc.org/calc/odds_ratio.php
https://www.medcalc.org/calc/odds_ratio.php

## Sheet: Duration_of_the_study
							Colunn statistics			Mann Whitney test	a vs b
							Placebo, n=85	Kan Jang, n=94
						Number of values	85	94		Column A	Data Set-A
										vs.	vs.
						Minimum	0	0		Column B	Data Set-B
						25% Percentile	2	2
						Median	3	2		P value	0.0014
						75% Percentile	4	3		Exact or approximate P value?	Exact
						Maximum	5	5		P value summary	**
										Significantly different? (P < 0.05)	Yes
						Mean	3.024	2.383		One- or two-tailed P value?	Two-tailed
						Std. Deviation	1.336	1.017		Sum of ranks in column A,B	8699 , 7412
						Std. Error of Mean	0.1449	0.1049		Mann-Whitney U	2947
						Lower 95% CI of mean	2.735	2.175		Difference between medians
						Upper 95% CI of mean	3.312	2.591		Median of column A	3.000, n=85
										Median of column B	2.000, n=94
						D'Agostino & Pearson omnibus normality test				Difference: Actual	1
						K2	19.34	2.204		Difference: Hodges-Lehmann	1
						P value	< 0.0001	0.3323
						Passed normality test (alpha=0.05)?	No	Yes		Unpaired t test	a vs b
						P value summary	****	ns
										Column A	Data Set-A
						Sum	257	224		vs.	vs.
										Column B	Data Set-B
										P value	0.0004
										P value summary	***
										Significantly different? (P < 0.05)	Yes
										One- or two-tailed P value?	Two-tailed
										t, df	t=3.629 df=177
										How big is the difference?
										Mean ± SEM of column A	3.024 ± 0.1449, n=85
										Mean ± SEM of column B	2.383 ± 0.1049, n=94
										Difference between means	0.6406 ± 0.1765
										95% confidence interval	0.2922 to 0.9889
										R squared	0.06925
										F test to compare variances
										F,DFn, Dfd	1.726, 84, 93
										P value	0.0106
										P value summary	*
										Significantly different? (P < 0.05)	Yes

## Sheet: Total
								Table Analyzed	Data 59
								Two-way ANOVA	Ordinary
								Alpha	0.05
								Source of Variation	% of total variation	P value	P value summary	Significant?
								Interaction	0.5314	0.026	*	Yes
								Time	55.99	< 0.0001	****	Yes
								Treatment	1.152	< 0.0001	****	Yes
								ANOVA table	SS	DF	MS	F (DFn, DFd)	P value
								Interaction	9.167	4	2.292	F (4, 885) = 2.777	P = 0.0260
								Time	965.8	4	241.4	F (4, 885) = 292.6	P < 0.0001
								Treatment	19.87	1	19.87	F (1, 885) = 24.08	P < 0.0001
								Residual	730.2	885	0.8251
							Day	Significant?	P value	Mean1	Mean2	Difference	SE of difference	t ratio	df
							1
							2		0.367973	0.6034	0.7933	-0.1899	0.210396	0.902584	177
							3	*	0.000273586	1.371	1.644	-0.273	0.0735125	3.71365	177
							4	*	0.00470751	1.973	2.415	-0.442	0.154399	2.8627	177
							5	*	3.2123e-05	2.635	3.222	-0.587	0.137543	4.26776	177

## Sheet: Sore_troat
									Table Analyzed	ST effect
									Two-way ANOVA	Ordinary
									Alpha	0.05
									Source of Variation	% of total variation	P value	P value summary	Significant?
									Interaction	0.5744	0.0076	**	Yes
									Days	61.58	< 0.0001	****	Yes
									Treatment	1.505	< 0.0001	****	Yes
									ANOVA table	SS	DF	MS	F (DFn, DFd)	P value
									Interaction	9.197	4	2.299	F (4, 886) = 3.501	P = 0.0076
									Days	985.8	4	246.5	F (4, 886) = 375.3	P < 0.0001
									Treatment	24.09	1	24.09	F (1, 886) = 36.69	P < 0.0001
									Residual	581.9	886	0.6568
								Days	Significant?	P value	Mean1	Mean2	Difference	SE of difference	t ratio	df
								1
								2	*	0.000331133	0.5176	0.7766	-0.259	0.0707399	3.6613	177
								3	*	0.0053807	1.259	1.574	-0.315	0.111785	2.8179	178
								4	*	0.000898649	1.988	2.457	-0.469	0.13885	3.37775	177
								5	*	0.00207723	2.624	3.223	-0.599	0.19167	3.12516	177

## Sheet: Runny_nose
									Table Analyzed	*RN effect
									Two-way ANOVA	Ordinary
									Alpha	0.05
									Source of Variation	% of total variation	P value	P value summary	Significant?
									Interaction	0.8224	0.0003	***	Yes
									Time	63.9	< 0.0001	****	Yes
									Treatment	1.808	< 0.0001	****	Yes
									ANOVA table	SS	DF	MS	F (DFn, DFd)	P value
									Interaction	12.14	4	3.035	F (4, 885) = 5.435	P = 0.0003
									Time	943.2	4	235.8	F (4, 885) = 422.3	P < 0.0001
									Treatment	26.68	1	26.68	F (1, 885) = 47.79	P < 0.0001
									Residual	494.1	885	0.5583
								Day	Significant?	P value	Mean1	Mean2	Difference	SE of difference	t ratio	df
								1
								2	*	0.0010588	0.2824	0.5213	-0.2389	0.0717535	3.32945	177
								3	*	0.00556868	1.318	1.628	-0.31	0.110456	2.80655	177
								4	*	0.000160598	1.788	2.277	-0.489	0.126785	3.85693	177
								5	*	7.6681e-05	2.447	3.138	-0.691	0.17064	4.04945	177

## Sheet: Nasal_congestion
									Table Analyzed	**NC effect
									Two-way ANOVA	Ordinary
									Alpha	0.05
									Source of Variation	% of total variation	P value	P value summary	Significant?
									Interaction	0.7552	0.0007	***	Yes
									Time	63.19	< 0.0001	****	Yes
									Treatment	1.714	< 0.0001	****	Yes
									ANOVA table	SS	DF	MS	F (DFn, DFd)	P value
									Interaction	10.64	4	2.66	F (4, 885) = 4.866	P = 0.0007
									Time	890.4	4	222.6	F (4, 885) = 407.2	P < 0.0001
									Treatment	24.15	1	24.15	F (1, 885) = 44.18	P < 0.0001
									Residual	483.8	885	0.5467
								Day	Significant?	P value	Mean1	Mean2	Difference	SE of difference	t ratio	df
								1
								2	*	0.000221439	0.5294	0.7872	-0.2578	0.0683636	3.77101	177
								3	*	0.00990355	1.412	1.67	-0.258	0.0989514	2.60734	177
								4	*	0.000126734	1.812	2.309	-0.497	0.126806	3.91936	177
								5	*	0.000402358	2.506	3.138	-0.632	0.175201	3.60729	177

## Sheet: Hoarseness
									Table Analyzed	***H effect
									Two-way ANOVA	Ordinary
									Alpha	0.05
									Source of Variation	% of total variation	P value	P value summary	Significant?
									Interaction	0.5113	0.0085	**	Yes
									Time	65.6	< 0.0001	****	Yes
									Treatment	0.939	< 0.0001	****	Yes
									ANOVA table	SS	DF	MS	F (DFn, DFd)	P value
									Interaction	7.942	4	1.986	F (4, 885) = 3.433	P = 0.0085
									Time	1019	4	254.8	F (4, 885) = 440.6	P < 0.0001
									Treatment	14.59	1	14.59	F (1, 885) = 25.22	P < 0.0001
									Residual	511.8	885	0.5783
								Day	Significant?	P value	Mean1	Mean2	Difference	SE of difference	t ratio	df
								1
								2	*	0.0240597	0.6941	0.8404	-0.1463	0.0642866	2.27574	177
								3	*	0.0199299	1.447	1.649	-0.202	0.0859959	2.34895	177
								4	*	0.00367969	2.106	2.5	-0.394	0.133851	2.94358	177
								5	*	0.00487044	2.741	3.277	-0.536	0.187978	2.8514	177

## Sheet: Headache
									Table Analyzed	HA effect
									Two-way ANOVA	Ordinary
									Alpha	0.05
									Source of Variation	% of total variation	P value	P value summary	Significant?
									Interaction	0.6223	0.0031	**	Yes
									Time	63.76	< 0.0001	****	Yes
									Treatment	1.328	< 0.0001	****	Yes
									ANOVA table	SS	DF	MS	F (DFn, DFd)	P value
									Interaction	9.247	4	2.312	F (4, 885) = 4.016	P = 0.0031
									Time	947.4	4	236.9	F (4, 885) = 411.4	P < 0.0001
									Treatment	19.73	1	19.73	F (1, 885) = 34.28	P < 0.0001
									Residual	509.5	885	0.5757
								Days	Significant?	P value	Mean1	Mean2	Difference	SE of difference	t ratio	df
								1
								2	*	0.0124923	0.7176	0.8723	-0.1547	0.0612985	2.52372	177
								3	*	0.00046436	1.353	1.66	-0.307	0.0860627	3.56716	177
								4	*	0.000545457	1.988	2.447	-0.459	0.130335	3.52169	177
								5	*	0.00339825	2.647	3.213	-0.566	0.190614	2.96935	177

## Sheet: Cough
									Table Analyzed	****C effect
									Two-way ANOVA	Ordinary
									Alpha	0.05
									Source of Variation	% of total variation	P value	P value summary	Significant?
									Interaction	0.5221	0.0065	**	Yes
									Time	66.31	< 0.0001	****	Yes
									Treatment	1.002	< 0.0001	****	Yes
									ANOVA table	SS	DF	MS	F (DFn, DFd)	P value
									Interaction	8.152	4	2.038	F (4, 885) = 3.591	P = 0.0065
									Time	1035	4	258.9	F (4, 885) = 456.1	P < 0.0001
									Treatment	15.64	1	15.64	F (1, 885) = 27.56	P < 0.0001
									Residual	502.3	885	0.5676
								Days	Significant?	P value	Mean1	Mean2	Difference	SE of difference	t ratio	df
								1
								2	*	0.0144261	0.7412	0.883	-0.1418	0.0573894	2.47084	177
								3	*	0.00657038	1.435	1.67	-0.235	0.0854414	2.75042	177
								4	*	0.00248116	2.106	2.511	-0.405	0.131939	3.0696	177
								5	*	0.00455491	2.788	3.33	-0.542	0.188612	2.87362	177

[truncated: 2 more sheets: Fatigue, Days]
